# Supplementary material for: Receptor Transporter Protein 4 (RTP4) in the Hypothalamus Is Involved in the Development of Antinociceptive Tolerance to Morphine
Source: Biomolecules. 2022 Oct 13;12(10):1471. doi: 10.3390/biom12101471 (PMC9599210; doi:10.3390/biom12101471)
Supplement: Supplementary file 1 [file biomolecules-12-01471-s001.zip]

Archive with 1 entries (1 files):
- biomolecules-1891322-supplementary.pdf
